# Supplementary material for: External Exposure to BTEX, Internal Biomarker Response, and Health Risk Assessment of Nonoccupational Populations near a Coking Plant in Southwest China
Source: Int J Environ Res Public Health. 2022 Jan 13;19(2):847. doi: 10.3390/ijerph19020847 (PMC8775548; doi:10.3390/ijerph19020847)
Supplement: Supplementary file 1 [file ijerph-19-00847-s001.zip]

Archive with 1 entries (1 files):
- ijerph-1514550-supplementary.pdf
